# Supplementary material for: Proteomic and Targeted Lipidomic Analyses of Fluid and Rigid Rubber Particle Membrane Domains in Guayule
Source: Plants (Basel). 2024 Oct 24;13(21):2970. doi: 10.3390/plants13212970 (PMC11548511; doi:10.3390/plants13212970)
Supplement: Supplementary file 1 [file plants-13-02970-s001.zip]

Archive with 1 entries (1 files):
- plants-3078337-supplementary.xlsx
