# Supplementary material for: Proteomic and Targeted Lipidomic Analyses of Fluid and Rigid Rubber Particle Membrane Domains in Guayule
Source: Plants (Basel). 2024 Oct 24;13(21):2970. doi: 10.3390/plants13212970 (PMC11548511; doi:10.3390/plants13212970)
Supplement: Supplementary file 1 [file plants-13-02970-s001.zip › plants-3078337-supplementary.xlsx]

## Sheet: Table S1
		Phospholipid standards used for TLC- and LC-MS/MS lipid analyses
		chain		name	catalogue #	solvents	Mw
		16:00:00	(PC) DPPC	1,2-dipalmitoyl-sn-glycero-3-phosphocholine	850355P	Chloroform	734.05
		16:01:00	(Δ9-Cis) PC	1,2-dipalmitoleoyl-sn-glycero-3-phosphocholine	850358P	Chloroform	730.02
		18:00:00	PC (DSPC)	1,2-distearoyl-sn-glycero-3-phosphocholine	850365P	Chloroform	790.15
		18:01:00	(Δ6-Cis) PC	1,2-dipetroselenoyl-sn-glycero-3-phosphocholine	850374P	Chloroform	786.13
			(Δ9-Cis) PC (DOPC)	1,2-dioleoyl-sn-glycero-3-phosphocholine	850375P	Chloroform	786.15
		18:02:00	(Cis) PC (DLPC)	1,2-dilinoleoyl-sn-glycero-3-phosphocholine	850385P	Chloroform	782.09
		16:00:00	PA (DPPA)	1,2-dipalmitoyl-sn-glycero-3-phosphate (sodium salt)	830855P	CHCl3/MeOH/H2O (65:35:8)	670.88
		18:02:00	PA	1,2-dilinoleoyl-sn-glycero-3-phosphate (sodium salt)	840885P	Chloroform	718.82
		16:00:00	PE	1,2-dipalmitoyl-sn-glycero-3-phosphoethanolamine	850705P	CHCl3/MeOH/H2O (65:35:8)	691.97
		16:01:00	PE	1,2-dipalmitoleoyl-sn-glycero-3-phosphoethanolamine	850706P	Chloroform	687.94
		18:00:00	PE	1,2-distearoyl-sn-glycero-3-phosphoethanolamine	850715P	CHCl3/MeOH/H2O (65:35:8)	748.07
		18:01:00	(Δ9-Cis) PE (DOPE)	1,2-dioleoyl-sn-glycero-3-phosphoethanolamine	850725P	Chloroform	744.04
		18:02:00	PE	1,2-dilinoleoyl-sn-glycero-3-phosphoethanolamine	850755C	Chloroform	740.01
		18:03:00	PE	1,2-dilinolenoyl-sn-glycero-3-phosphoethanolamine	850795C	Chloroform	735.98
		16:00:00	PG	1,2-dipalmitoyl-sn-glycero-3-phospho-(1'-rac-glycerol) (sodium salt)	840455P	CHCl3/MeOH/H2O (65:35:8)	744.96
		18:00:00	PG	1,2-distearoyl-sn-glycero-3-phospho-(1'-rac-glycerol) (sodium salt)	840465P	CHCl3/MeOH/H2O (65:35:8)	801.07
		18:01:00	(Δ9-Cis) PG	1,2-dioleoyl-sn-glycero-3-phospho-(1'-rac-glycerol) (sodium salt)	840475P	Chloroform	797.04
		18:02:00	PG	1,2-dilinoleoyl-sn-glycero-3-phospho-(1'-rac-glycerol) (sodium salt)	840485P	Chloroform	793
		18:03:00	PG	1,2-dilinolenoyl-sn-glycero-3-phospho-(1'-rac-glycerol) (sodium salt)	840487C	Chloroform	788.97
		16:00:00	PS	1,2-dipalmitoyl-sn-glycero-3-phospho-L-serine (sodium salt)	840037P	CHCl3/MeOH/H2O (65:35:8)	757.95
		18:00:00	PS	1,2-distearoyl-sn-glycero-3-phospho-L-serine (sodium salt)	840029P	CHCl3/MeOH/H2O (65:35:8)	814.06
		18:01:00	PS (DOPS)	1,2-dioleoyl-sn-glycero-3-phospho-L-serine (sodium salt)	840035P	Chloroform	810.03
		18:02:00	PS	1,2-dilinoleoyl-sn-glycero-3-phospho-L-serine (sodium salt)	840040P	Chloroform	806
			MGDG	Monogalactosyldiacylglycerol (Plant)	840523P	Chloroform	752.37
			DGDG	Digalactosyldiacylglycerol (Plant)	840524P	Chloroform	926.767
		18:01:00	PA (DOPA)	1,2-dioleoyl-sn-glycero-3-phosphate (sodium salt)	840875P	Chloroform	722.948
		16:0-18:1	PA (POPA)	1-palmitoyl-2-oleoyl-sn-glycero-3-phosphate (sodium salt)	840857P	Chloroform	696.91
		16:0-18:2	PA	1-palmitoyl-2-linoleoyl-sn-glycero-3-phosphate (sodium salt)	840858P	Chloroform	694.895
		16:0-20:4	PA	1-palmitoyl-2-arachidonoyl-sn-glycero-3-phosphate (sodium salt)	840859C	Chloroform	718.916
			cholesterol	cholesterol (plant)	700100P	Chloroform	386.66
			ß-sitostanol	ß-sitostanol	700121P	Chloroform	416.72
			campesterol	campest-5-en-3ß-ol	700126P	Chloroform	400.68
			stigmasterol	3ß-hydroxy-24-ethyl-5,22-cholestadiene	110801P	Chloroform	412.69
			lanosterol	lanosterol	700063P	Chloroform	426.72
			sitosterol	22,23-dihydrostigmasterol	700095P	Chloroform	414.71
			stigmasterol	stigmasta-5,22-dien-3-ol	700062P	Chloroform	412.69
			cholesterol-d7	cholesterol-d7	700041P	Chloroform	393.7
				(24-ethyl)-hexadeuteriostigmast-5-en-3ß-ol	700093P	Chloroform	420.74
			campesterol-d6	campesterol-d6	700092P	Chloroform	406.72

## Sheet: Table S2
Continued
NCBI Blast result						Guayule transcriptome MASCOT data
	Protein name	Accession	Matched sequence fragment with sequence result	Query cover %	ident %	Protein	Accession	kDa	% coverage	Matched sequence fragment with sequence result
1	RecName: Full=Allene oxide synthase; AltName: Full=Cytochrome P450 74A2; AltName: Full=Rubber particle protein; Short=RPP [Parthenium argentatum]	Q40778.2	AAFNDVGEQAAFR (12); ANMPPGPFVSSNPK (7); AYFNSNPEETK(8); DLFTGTYMPSTK (9); FVGDGEALLK (3); GEMLFGYQPFATK (3); LFVIELFR(11); LYDYFQSVATPVMEQAEK (4); NLLFFMLK (1); SFPILFDVSK (8); SVVYESLR (4); SYGDGNVTLEAIEQMPLTK (10); VFDRPEEYVPDR (4); VIVLLDAK (7); VLSYLDPSEPR (11);	100	100	c62186_g1_i3|g.3450689 type:complete len:474 c62186_g1_i3:1699-278(-)	c62186_g1_i3|m.3450689	53	37	AAFNDVGEQAAFR (12); ANMPPGPFVSSNPK (7); AYFNSNPEETK(8); DFVVLITR(6); DLFTGTYMPSTK (9); FVGDGEALLK (3); GEMLFGYQPFATK (3); LFVIELFR(11); LYDYFQSVATPVMEQAEK (4); NLLFFMLK (1); SFPILFDVSK (8); SVVYESLR (4); SYGDGNVTLEAIEQMPLTK (10); VFDRPEEYVPDR (4); VIVLLDAK (7); VLSYLDPSEPR (11);
2	histone H4 [Zea mays]	Q41811.3	DNIQGITKPAIR (10); IFLENVIR (9); ISGLIYEETR (26); TVTAMDVVYALK (10); TVTAMDVVYALKR (4); VLRDNIQGITKPAIR (2);	100	100	c54852_g1_i3|m.1456823 [c54852_g1_i3|g.1456823 type:5prime_partial len:127 c54852_g1_i3:2-382(+)]	c54852_g1_i3|m.1456823	14	36	DNIQGITKPAIR (10); IFLENVIR (9); ISGLIYEETR (26); TVTAMDVVYALK (10); TVTAMDVVYALKR (4); VLRDNIQGITKPAIR (2);
3	RecName: Full=V-type proton ATPase catalytic subunit A; Short=V-ATPase subunit A; AltName: Full=V-ATPase 69 kDa subunit; AltName: Full=Vacuolar proton pump subunit alpha [Daucus carota]	P09469.1	DALAETDKITLETAK (2); DMGYNVSMMADSTSR (3); EDDLNEIVQLVGK(3); EVLQREDDLNEIVQLVGK (1); LAADTPLLTGQR (10); LAEMPADSGYPAYLAAR (3); LEGDSATIQVYEETAGLMVNDPVLR (1); SGDVYIPR(4); TTLVANTSNMPVAAR (11);	100	100	c63936_g1_i1|g.4061949 type:complete len:624 c63936_g1_i1:2485-614(-)	c63936_g1_i1|m.4061949	69	20	DALAETDKITLETAK (2); DMGYNVSMMADSTSR (3); EDDLNEIVQLVGK(3); EVLQREDDLNEIVQLVGK (1); LAADTPLLTGQR (10); LAEMPADSGYPAYLAAR (3); LEGDSATIQVYEETAGLMVNDPVLR (1); LNEDLTAGFR (11); LVSQKFEDPAEGEDVLIGK (1); TTLVANTSNMPVAAR (11); VSGPVVIADGMAGAAMYELVR (1);
4	RecName: Full=Light-harvesting complex-like protein 3 isotype 2, chloroplastic; AltName: Full=LHC-like protein 3 isoform 2; Flags: Precursor [Arabidopsis thaliana]	AGO03786.1		100	72	c60266_g1_i1|g.284629c60266_g1_i1|m.28462955 type:complete len:903 c60266_g1_i1:2914-206(-)	c60266_g1_i1|m.2846295	101	11	ATDATNTVIK (9); GFMTLEEAIAQK (1); GMAVEDPTAPHGVK (1); GTSLYGSR (2); LDPEIYGPAESAITK (8); LLLINAGGIIESTFSPGK (3); RPEDALLK (3); SFLLELVSNDLDSK (9); TVLPFYVPADEDFSEIK (1); YTMQINSLAR (8);
5	Histone H2B [[Arabidopsis thaliana]	Q9SI96.3	AMGIMNSFINDIFEK (63); LVLPGELAK (18); QVHPDIGISSK (5); YNKKPTITSR (3);	100	100	c58939_g2_i1|g.2470433 type:5prime_partial len:137 c58939_g2_i1:453-43(-)	c58939_g2_i1|m.2470433	15	19	AMGIMNSFINDIFEK (63); LVLPGELAK (18); QVHPDIGISSK (5); YNKKPTITSR (3);
6	RecName: Full=V-type proton ATPase subunit B3; Short=V-ATPase subunit B3; AltName: Full=Vacuolar H(+)-ATPase subunit B isoform 3; AltName: Full=Vacuolar proton pump subunit B3 [Arabidopsis thaliana]	Q9SZN1.1	AVVQVFEGTSGIDNK (5); DFEENGSMER(9); FTTVQFTGEVLK (5); FVAQGAYDTR (4); GYPGYMYTDLATIYER (3); IALTTAEYLAYECGK (1); QIYPPINVLPSLSR (2); SAIGEGMTR (7); TYPEEMIQTGISTIDVMNSIAR (2); VTLFLNLANDPTIER (6);	100	100	c61297_g4_i1|m.3161313 [c61c61297_g4_i1|m.3161313297_g4_i1|g.3161313 type:3prime_partial len:369 c61297_g4_i1:16-1119(+)]	c61297_g4_i1|m.3161313	40	33	AVVQVFEGTSGIDNK (5); DFEENGSMER(9); FQEIVNIR (6); FTTVQFTGEVLK (5); GYPGYMYTDLATIYER (3); IALTTAEYLAYECGK (1); TPVSMDMLGR (2); TVSGVAGPLVILDK (6); TYPEEMIQTGISTIDVMNSIAR (2); VTLFLNLANDPTIER (6);
7	RecName: Full=ATP synthase subunit beta, mitochondrial; Flags: Precursor [Hevea brasiliensis]	P29685.1	FTQANSEVSALLGR (11); IGLFGGAGVGK (11); IPSAVGYQPTLATDLGGLQER (7); TIAMDGTEGLVR (5); TVLIMELINNVAK (1); VLNTGSPITVPVGR (8);	100	100	c64565_g4_i4|m.4285931 [c64565_g4_i4|g.4285931 type:3prime_partial len:522 c64565_g4_i4:184-1746(+)]	c64565_g4_i4|m.4285931	56	14	FTQANSEVSALLGR (11); IGLFGGAGVGK (11); IPSAVGYQPTLATDLGGLQER (7); TIAMDGTEGLVR (5); TVLIMELINNVAK (1); VLNTGSPITVPVGR (8);
8	histone H2A family protein [Populus trichocarpa]	XP_006371730.1	AGLQFPVGR (130)	76	88	c25543_g1_i1|g.207820 type:internal len:69 c25543_g1_i1:1-204(+)	c53546_g8_i2|m.1205774	19	5.1	AGLQFPVGR (130)
	Histone H2A [Medicago truncatula]	Q2HU65.1	AGLQFPVGR (130)	100	100	c58748_g8_i2|g.2418498 type:complete len:143 c58748_g8_i2:86-514(+)	c58748_g8_i2|m.2418498	14	13	AGLQFPVGR (130); GDIGSASQEF (2);
9	ADP,ATP carrier protein, mitochondrial [Solanum tuberosum]	P27081.1	GNTANVIR(5); TAAAPIER (3);	99	77	c59464_g4_i2|m.2616815 [c59464_g4_i2|g.2616815 type:complete len:379 c59464_g4_i2:232-1368(+)]	c59464_g4_i2|m.2616815	41	16	GGAANILR (7); GLTGFAIDFLMGGVSAAVSK (1); GNTANVIR(5); LLIQNQDEMMK (5); TAAAPIER (3); TFASDGIAGLYR (9);
10	RecName: Full=V-type proton ATPase subunit E3; Short=V-ATPase subunit E3; AltName: Full=Vacuolar H(+)-ATPase subunit E isoform 3; AltName: Full=Vacuolar proton pump subunit E3 [Arabidopsis thaliana]	P0CAN7.1		100	90	c58775_g4_i1|g.2424753 type:complete len:160 c58775_g4_i1:911-1390(+)	c58775_g4_i1|m.2424753	18	20	IVFENTLDAR (7); SLIVQGLLR (6); VLQAQDDLVSAMR (9);
11	ATPase subunit 1 (mitochondrion) [Helianthus annuus]	P18260.1	AAELTTLLESR(12); AVDSLVPIGR (1); ISNFYTNFQVDEIGR (2); TAIAIDTILNQK (10); TGSIVDVPAGK (9); VVDALGVPIDGR (3);	100	100	c64669_g5_i4|m.4323822 [c64669_g5_i4|g.4323822 type:5prime_partial len:461 c64669_g5_i4:2384-1002(-)]	c64669_g5_i4|m.4323822	50	11	AAELTTLLESR(12); AVDSLVPIGR (1); LTEVLKQPQYAPLPIEK (1); TAIAIDTILNQK (10); TGSIVDVPAGK (9); VVDALGVPIDGR (3); VVSVGDGIAR (4);
12	F1-ATP synthase subunit alpha, partial (mitochondrion) [Nicotiana repanda]	AAD27607.1	AAELTTLLESR (12); ISNFYTNFQVDEIGR (2); VVSVGDGIAR (4);	100	100	c57586_g11_i1|m.2104841 [c57586_g11_i1|g.2104841 type:3prime_partial len:65 c57586_g11_i1:1353-1544(+)]	c57586_g11_i1|m.2104841 [c57586_g11_i1|g.2104841 type:3prime_partial len:65 c57586_g11_i1:1353-1544(+)]	7	56	AAELTTLLESR (12); ISNFYTNFQVDEIGR (2); VVSVGDGIAR (4);
13	RecName: Full=Actin-1 [Arabidopsis thaliana]	P0CJ46.1	AGFAGDDAPR (9); DAYVGDEAQSK(2); EITALAPSSMK(2); GYMFTTTAER (5);LAYVALDYEQELETAK (3); NYELPDGQVITIGAER (5);	100	100	c56883_g6_i1|g.1924580 type:complete len:378 c56883_g6_i1:166-1299(+)	c56883_g6_i1|m.1924580	42	17	AGFAGDDAPR (9); DAYVGDEAQSK(2); EITALAPSSMK(2); GYMFTTTAER (5); LAYVALDYEQELETAK (3); NYELPDGQVITIGAER (5);
14	RecName: Full=BAG family molecular chaperone regulator 7; AltName: Full=Bcl-2-associated athanogene 7 [Arabidopsis thaliana]	Q9LVA0.1		100	100	c53594_g5_i2|g.1215220 type:complete len:410 c53594_g5_i2:1413-184(-)	c53594_g5_i2|m.1215220	46	9.3	EVAEGVAQVVR (9); SATTESYLQSLSDR (6); VSALELGFDLVEK (4);
Continued
NCBI Blast result						Guayule transcriptome MASCOT data
	Protein name	Accession	Matched sequence fragment with sequence result	Query cover %	ident %	Protein	Accession	kDa	% coverage	Matched sequence fragment with sequence result
15	mitochondrial-processing peptidase subunit alpha [Solanum tuberosum]	P29677.1	MVASEDIGR (4);	100	100	c60903_g2_i1|g.3037904 type:complete len:504 c60903_g2_i1:253-1764(+)	c60903_g2_i1|m.3037904	54	14	AIDAVTANDITSIAK (4); ELIAVATSGEVNQVQLNR (5); MVASEDIGR (4); SAVLMNLESR (7); TYVPQMVELLVDSVR (1); YAEPLLSDLPGGATVEEPK (2);
16	RecName: Full=Aspartic proteinase A2; AltName: Full= Aspartic protease 57; Short=AtASP57; Flags: Precursor [Arabidopsis thaliana]	Q8VYL3.1		78	90	c55621_g3_i1|g.1623943 type:complete len:508 c55621_g3_i1:84-1607(+)	c55621_g3_i1|m.1623943	55	5.1	EAVLSYVNK (1); INYGSGSISGFSSK (11); LYTLTPEQYILK (3);
17	photosystem II protein D2 (chloroplast) [Atropa belladonna]	Q8S8X8.1	AAEDPEFETFYTK (7); AYDFVSQEIR(7);	100	100	c65164_g4_i2|m.4511170 [c65164_g4_i2|g.4511170 type:5prime_partial len:299 c65164_g4_i2:1-897(+)]	c65164_g4_i2|m.4511170	33	7.7	AAEDPEFETFYTK (7); AYDFVSQEIR(7);
18	RecName: Full=Long chain acyl-CoA synthetase 9, chloroplastic [Arabidopsis thaliana]	Q9CAP8.1	DIAVIMYTSGSTGLPK (7); FMLCGGAPLAADTQR (1); GVPVEVGGEPGFGMR (3);	100	100	c55689_g3_i2|g.1640256 type:complete len:721 c55689_g3_i2:1164-3326(+)	c55689_g3_i2|m.1640256	79	10	DIAVIMYTSGSTGLPK (7); ETVSEVLQSLTK (3); FMLCGGAPLAADTQR (1); GEVVVGGYSVAAGYFNNEEK (2); GVPVEVGGEPGFGMR (3); IQSVLGGQIR (1); SFVDGSGGR (1); VEAALASCK (4);
19	RecName: Full=Pyrophosphate-energized vacuolar membrane proton pump 1; AltName: Full=Pyrophosphate-energized inorganic pyrophosphatase1; Short=H(+)-PPase 1;AltName: Full=Vacuolar proton pyrophosphatase 1; AltName: Full=Vacuolar proton pyrophosphatase 3 [Arabidopsis thaliana]	P31414.1	TDALDAAGNTTAAIGK (13); VGGGIYTK (1);	100	100	c59405_g2_i1|g.2600028 type:complete len:766 c59405_g2_i1:2597-300(-)	c59405_g2_i1|m.2600028	81	4.6	AADVGADLVGK (7); AADVGADLVGKVER (4); TDALDAAGNTTAAIGK (13); VGGGIYTK (1);
20	RecName: Full=Elongation factor 1-alpha; Short=EF-1-alpha, partial [Pseudotsuga menziesii]	P85915.1	IGGIGTVPVGR (38);	100	100	c63904_g5_i1|g.4051466 type:5prime_partial len:211 c63904_g5_i1:3-635(+)	c63904_g5_i1|m.4051466	?	?	IGGIGTVPVGR (38);
	elongation factor 1 alpha, partial [Beauveria bassiana]	ABG20854.1		100	100
21	RecName: Full=Elongation factor 1-alpha; Short=EF-1-alpha [Daucus carota]	P34823.1	IGGIGTVPVGR (38); VETGVIKPGMVVTFGPSGLTTEVK (4);	100	100	c63904_g3_i2|m.4051516 [c63904_g3_i2|g.4051516 type:internal len:284 c63904_g3_i2:851-3(-)]	c63904_g3_i2|m.4051516	32	15	IGGIGTVPVGR (38); VETGVIKPGMVVTFGPSGLTTEVK (4);
22	RecName: Full=Chlorophyll a-b binding protein 1, chloroplastic; AltName: Full=Chlorophyll a-b protein 140; Short=CAB-140; AltName: Full=LHCII type I CAB-1; Flags: Precursor [Arabidopsis thaliana]	P04778.1	FGEAVWFK (3); VGGGPLGEGLDK (12);	100	100	c58647_g1_i3|g.2390819 type:5c58647_g1_i3|m.2390819prime_partial len:262 c58647_g1_i3:1127-342(-)	c58647_g1_i3|m.2390819	28	16	FGEAVWFK (3); IYPGGSFDPLGLADDPDAFAELK (3); VGGGPLGEGLDK (12);
23	RecName: Full=Eukaryotic initiation factor 4A-3; Short=eIF-4A-3; AltName: Full=ATP-dependent RNA helicase eIF4A-3; AltName: Full=DEAD-box ATP-dependent RNA helicase 23 [Arabidopsis thaliana]	Q9CAI7.1	GLDVIQQAQSGTGK (13); VLITTDLLAR (3);	100	100	c56445_g3_i8|g.1817432 type:complete len:414 c56445_g3_i8:77-1318(+)	c56445_g3_i8|m.1817432	47	5.8	GLDVIQQAQSGTGK (13); VLITTDLLAR (3);
24	RecName: Full=ATPase 4, plasma membrane-type; AltName: Full=Proton pump 4 [Arabidopsis thaliana]	Q9SU58.2	ADIGIAVADATDAAR (12); IDQSALTGESLPVTK (3); LSQQGAITK (1);	100	100	c63180_g3_i1|g.3789087 type:5prime_partial len:923 c63180_g3_i1:2-2770(+)	c63180_g3_i1|m.3789087	101	5.7	ADIGIAVADATDAAR (12); GVDADMVVLMAAR (1); IDQSALTGESLPVTK (3); LGDIIAADAR (6); LSQQGAITK (1); MITGDQLAIGK (5);
25	Mono- and diacylglycerol lipase [Triticum urartu]	EMS56727.1		75	52	c56055_g4_i1|m.1723039 [c56055_g4_i1|g.1723039 type:complete len:86 c56055_g4_i1:2463-2720(+)]	c56055_g4_i1|m.1723039	10	42	DSPEYLTTLGLLDIR (10); FAYENAAVIK (4); YTSALAIMAAK (26)
26	RecName: Full=Cytochrome b559 subunit alpha; AltName: Full=PSII reaction center subunit V [Gossypium barbadense]	A0ZZ52.1	FDSLEQLDEFSR (8); QGIPLITGR (6);	100	100	c59810_g7_i2|m.2715333 [c59810_g7_i2|g.2715333 type:complete len:84 c59810_g7_i2:978-1229(+)]	c59810_g7_i2|m.2715333	9	25	FDSLEQLDEFSR (8); QGIPLITGR (6);
27	RecName: Full=Probable mitochondrial-processing peptidase subunit beta, mitochondrial; AltName: Full=Beta-MPP; AltName: Full=Complex III subunit I; AltName: Full=Core protein I; AltName: Full=Cytochrome b-c1 complex subunit 1, mitochondrial; AltName: Full=Ubiquinol-cytochrome c oxidoreductase core protein 1; Flags: Precursor [Arabidopsis thaliana]	Q42290.2		100	76	c59486_g3_i7|g.2621718 type:complete len:527 c59486_g3_i7:1778-198(-)	c59486_g3_i7|m.2621718	59	7	AVDILSDILQNSK (2); FIFDQDIAIAASGPVK (7); IDAVDAATIKR (1); VNDDDVIR (5);
28	RecName: Full=Photosystem II CP43 reaction center protein; AltName: Full=PSII 43 kDa protein; AltName: Full=Protein CP-43; Flags: Precursor [Vitis vinifera]	Q0ZJ24.1	GIDRDFEPVLSMTPLN (1); GPNGLDLSR (2); LGANVGSAQGPTGLGK (5); SPTGEVIFGGETMR (6);	100	100	c65164_g2_i3|m.4510738 [c65164_g2_i3|g.4510738 type:complete len:474 c65164_g2_i3:1554-133(-)]	c65164_g2_i3|m.4510738	52	8.2	GIDRDFEPVLSMTPLN (1); GPNGLDLSR (2); LGANVGSAQGPTGLGK (5); SPTGEVIFGGETMR (6);
29	RecName: Full=Photosystem II 22 kDa protein, chloroplastic; AltName: Full=CP22; AltName: Full=Protein NONPHOTOCHEMICAL QUENCHING 4; AltName: Full=Protein PHOTOSYSTEM II SUBUNIT S; Flags: Precursor [Arabidopsis thaliana]	Q9XF91.1	ANELFVGR(2); VEDGIFGTSGGIGFTK (8);	100	100	c64160_g1_i2|g.4141662 type:complete len:265 c64160_g1_i2:150-944(+)	c64160_g1_i2|m.4141662	28	22	AALGLSEGGPLFGFTK (3); VAMLGFAASLLGEAITGK (2); VEDGIFGTSGGIGFTK (8);
30	RecName: Full=Protein ASPARTIC PROTEASE IN GUARD CELL 1; Short=AtASPG1; Flags: Precursor [Arabidopsis thaliana]	Q9LS40.1		100	56	c64801_g1_i5|g.4375428 type:internal len:357 c64801_g1_i5:3-1070(+)	c64801_g1_i5|m.4375428	38	6.2	NSVTAPLLR (1); TASTLEFNSVAPR (6);
31	RecName: Full=21 kDa protein; AltName: Full=1.2 protein; Flags: Precursor [Daucus carota]	P17407.1		93	86	c64657_g4_i1|g.4319350 type:complete len:196 c64657_g4_i1:197-784(+)	c64657_g4_i1|m.4319350	21	14	SAIGDCLEEVSDSLDR (3); SQSTQAYLNK (2); TIQTSPVQLAR (7);
	ripening-related protein-like precursor [Vitis vinifera]	NP_001268141.1		88	60					SAIGDCLEEVSDSLDR (3); SQSTQAYLNK (2); TIQTSPVQLAR (7);
	RecName: Full=Pectinesterase inhibitor 7; AltName: Full=Pectin methylesterase inhibitor 7; Short=AtPMEI7; Flags: Precursor [Arabidopsis thaliana]	Q9SB37.1		93	60					SAIGDCLEEVSDSLDR (3); SQSTQAYLNK (2); TIQTSPVQLAR (7);
32	RecName: Full=V-type proton ATPase subunit a3; Short=V-ATPase subunit a3; AltName: Full=V-type proton ATPase 95 kDa subunit a isoform 3; Short=V-ATPase 95 kDa isoform a3; AltName: Full=Vacuolar H(+)-ATPase subunit a isoform 3; AltName: Full=Vacuolar proton pump subunit a3; AltName: Full=Vacuolar proton translocating ATPase 95 kDa subunit a isoform 3 [Arabidopsis thaliana]	Q8W4S4.1		100	76	c63951_g9_i2|g.4066280 type:complete len:820 c63951_g9_i2:2783-324(-)	c63951_g9_i2|m.4066280	92	7.6	AGFTPTVK (2); LGDLEAELIEINANSEK (4); LGYIAGLVPK (2); QEQSITEASGK (1); SDISLDDLEVK (42);
Continued
NCBI Blast result						Guayule transcriptome MASCOT data
	Protein name	Accession	Matched sequence fragment with sequence result	Query cover %	ident %	Protein	Accession	kDa	% coverage	Matched sequence fragment with sequence result
33	Vacuolar ATP synthase subunit H family protein isoform 2 [Theobroma cacao]	EOY10173.1	SSFVQADGVK (1);	100	100	c60132_g1_i2|g.2808805 type:complete len:452 c60132_g1_i2:103-1458(+)	c60132_g1_i2|m.2808805	51	8.9	AQLLENDGPSYIR (7); FEENDFQTLR (2); PMDQAELNSDQVLR (1); SSFVQADGVK (1); VLLTILETSSDPR (3);
34	cytochrome c1 family protein [Populus trichocarpa]	OMO54262.1	DLVGVAYTEEETK (3); KLVLDVVN (1);	100	100	c58098_g1_i4|g.2242428 type:complete len:316 c58098_g1_i4:1204-257(-)	c58098_g1_i4|m.2242428	34	19	DLVGVAYTEEETK (3); KLVLDVVN (1); LSDRFPQPYANEQAAR (1); MLNDGAVEYEDGTPATEAQMGK (6);
35	osmotin-like protein [Helianthus annuus]	XP_022013223.1		100	100	c21186_g1_i1|g.173171 type:5prime_partial len:286 c21186_g1_i1:1085-228(-)	c21186_g1_i1|g.173171type:5prime_partial len:286 c21186_g1_i1:1085-228(-)	?	?	SGCEAFNTDEFCCR (6);
	osmotin-like protein [Cannabis sativa]	XP_030505106.1		100	100					FTCATGDCGGR (5)
	osmotin-like protein [Helianthus annuus]	XP_022013223.1		100	100					GTCPVVGCK (2);
36	ATP synthase CF1 beta subunit (chloroplast) [Parthenium argentatum]	XP_035835881.1	AVAMSATDGLTR (6); ESGVINEQNIAESK (3); FVQAGSEVSALLGR (2); MPSAVGYQPTLSTEMGSLQER (2); TVLIMELINNIAK (1);	95	99	c64650_g3_i1|g.4317168 type:complete len:495 c64650_g3_i1:357-1841(+)	c64650_g3_i1|m.4317168	54	15	AVAMSATDGLTR (6); ESGVINEQNIAESK (3); FVQAGSEVSALLGR (2); IGLFGGAGVGK (11); MPSAVGYQPTLSTEMGSLQER (2); TVLIMELINNIAK (1);
37	Aquaporin PIP2.1, putative [Ricinus communis]	XP_002530280.1	YGGGANELADGYNK (17);	100	100	c55046_g4_i1|g.1496890 type:5prime_partial len:112 c55046_g4_i1:834-499(-)	c54637_g7_i1|m.1415036	21	7.2	YGGGANELADGYNK (17);
	aquaporin, partial [Gerbera jamesonii]	AEA40455.1	AFQSSYYNR (2); YGGGANELADGYNK (17);	100	100	c55046_g4_i1|g.1496890 type:5prime_partial len:112 c55046_g4_i1:834-499(-)	c55046_g4_i1|m.1496890	11	21	AFQSSYYNR (2); YGGGANELADGYNK (17);
38	phosphoprotein ECPP44-like [Hevea brasiliensis]	XP_021675602.1		100	88	c59167_g5_i3|g.2533297 type:complete len:234 c59167_g5_i3:270-971(+)	c59167_g5_i3|m.2533297	26	11	VQVSEPEPK (3); YEEVAVPTPTPAPEEK (5);
39	lipid transfer protein isoform 1.2, partial [Lactuca sativa]	ABK96812.1	ISPSTDCNR (1);	100	92	c47010_g1_i2|g.609743 type:complete len:122 c47010_g1_i2:1698-1333(-)	c47010_g1_i2|g.609743type:complete len:122 c47010_g1_i2:1698-1333(-)	?	?	GVSGNNAASLPGK (9);
	lipid transfer protein isoform 1.2, partial [Lactuca sativa]	ABK96812.1	ISPSTDCNR (1);	100	100					ISPSTDCNR (1);
40	RecName: Full=V-type proton ATPase subunit C;Short=V-ATPase subunit C; AltName: Full=Vacuolar H(+)-ATPase subunit C; AltName: Full=Vacuolar proton pump subunit C [Arabidopsis thaliana]	XP_004235295.1	SQLNAINR (1);	100	100	c53781_g2_i1|g.1249516 type:3prime_partial len:326 c53781_g2_i1:184-1158(+)	c53781_g2_i1|m.1249516	37	8.9	DFEYNSETQESR (2); IAEYNNVR (6); LMQDQESLK (1); NSFDTPLYR (1); SQLNAINR (1); VGTLDSLLALSDDLLK (2); YGLPPSFLSVVLSPSVK (1);
41	RecName: Full=Heat shock 70 kDa protein BIP1; AltName: Full=Heat shock 70 kDa protein 11; AltName: Full=Heat shock protein 70-11; Short=AtHsp70-11; AltName: Full=Luminal-binding protein 1; Short=AtBP1; Short=BiP1; Flags: Precursor [Arabidopsis thaliana]	Q9LKR3.1	DAGVIAGLNVAR (8); IINEPTAAAIAYGLDK (4);	100	100	c46443_g1_i1|g.585230 type:3prime_partial len:342 c46443_g1_i1:143-1165(+)	c46443_g1_i1|g.585230type:3prime_partial len:342 c46443_g1_i1:143-1165(+)	?	?	DAGVIAGLNVAR
	glucose-regulated protein 78, partial [Solanum lycopersicum]	AAA99920.1	DAGVIAGLNVAR (8); IINEPTAAAIAYGLDK (4);	100	100
	BiP isoform C, partial [Glycine max]	AAA81953.1	DAGVIAGLNVAR (8);	100	100
	RecName: Full=Luminal-binding protein; Short= BiP; AltName: Full=78 kDa glucose-regulated protein homolog; Short=GRP-78; Flags: Precursor; Spinacia oleracea	Q42434.1	VEIESLFDGVDFSEPLTR (3);	100	100					VEIESLFDGVDFSEPLTR (3);
	glucose regulated protein homolog 4 precursor, partial [Picea abies]	CAC27138.1		100	100					VEIESLFDGVDFSEPLTR (3);
	Hsp70, partial [Cherax quadricarinatus]	AEL23093.1	IINEPTAAAIAYGLDK (4);	100	100					IINEPTAAAIAYGLDK (4);
42	RecName: Full=ATP synthase protein MI25; AltName: Full=ORF 25 [Zea mays]	P09004.1		100	100	c58391_g1_i1|g.2321563 type:complete len:192 c58391_g1_i1:888-313(-)	c58391_g1_i1|m.2321563	22	9.9	LATLLNATSSR (7); TSIVELIR (1);
43	cytochrome f (chloroplast) [Parthenium argentatum]	YP_003330973.1	GGYEITIADASDGR (2); NILVIGPVPGQK (2); SNNTVYNATASGIVSK (7);	100	100	c59810_g7_i2|g.2715332 type:complete len:321 c59810_g7_i2:3574-2612(-)	c59810_g7_i2|m.2715332	35	13	GGYEITIADASDGR (2); NILVIGPVPGQK (2); SNNTVYNATASGIVSK (7);
44	heat shock protein 70 [Populus trichocarpa]	XP_002316294.1	IINEPTAAAIAYGLDK (4); NALENYAYNMR (6);	99	92	c58868_g1_i5|g.2449235 type:complete len:658 c58868_g1_i5:257-2230(+)	c58868_g1_i5|m.2449235	72	5.9	DAGVISGLNVMR (6); IINEPTAAAIAYGLDK (4); NALENYAYNMR (6);
45	RecName: Full=Calnexin homolog; Flags: Precursor [Helianthus tuberosus]	Q39994.1	LQNGLECGGAYLK (1);	100	100	c56465_g7_i2|g.1821930 type:complete len:535 c56465_g7_i2:352-1956(+)	c56465_g7_i2|m.1821930	60	5.6	ANFLSSEDFEPALIPAK (6); LQNGLECGGAYLK (1);
46	RecName: Full=Receptor-like protein 30; Short=AtRLP30; Flags: Precursor [Arabidopsis thaliana]	Q9MA83.1		100	77	c39229_g1_i1|g.389864 type:complete len:192 c39229_g1_i1:934-359(-)	c39229_g1_i1|g.389864type:complete len:192 c39229_g1_i1:934-359(-)	?	?	NLETLNLAR (3);
	HSP20-like chaperones superfamily protein [Theobroma cacao]	XP_007023156.1		93	67					VIDIIGEGGSGEDIR (7);
	HSP22.9 [Citrullus lanatus]	ADU55786.1		100	82					ILEQNPLSLPK (1);
47	ATP synthase CF1 alpha subunit (chloroplast) [Parthenium argentatum]	YP_003330956.1	ASSVAQVVTTFQER (2); IAQIPVSEAYLGR (1); IVNTGTVLQVGDGIAR (7);	100	100	c59090_g3_i1|g.2510644 type:3prime_partial len:388 c59090_g3_i1:41-1201(+)	c59090_g3_i1|m.2510644	42	11	ASSVAQVVTTFQER (2); IAQIPVSEAYLGR (1); IVNTGTVLQVGDGIAR (7);
48	RecName: Full=Peroxidase 52; Short=Atperox P52; AltName: Full=ATP49; Flags: Precursor [Arabidopsis thaliana]	Q9FLC0.1		100	88	c62989_g3_i9|m.3727236 [c62989_g3_i9|g.3727236 type:complete len:323 c62989_g3_i9:414-1382(+)]	c62989_g3_i9|m.3727236	35	14	FQAVGLSTR (2); TAGPNVNSVR (2); TPNNFDNNYYGNLISQK (1); VFDAVSSVVR (5);
49	RecName: Full=Chlorophyll a-b binding protein CP29.1, chloroplastic; AltName: Full=LHCB4.1; AltName: Full=LHCII protein 4.1; Flags: Precursor [Arabidopsis thaliana]	Q07473.1	ATLQLAEIK (6)	100	88	c56479_g3_i1|g.1825596 type:complete len:288 c56479_g3_i1:245-1108(+)	c56479_g3_i1|m.1825596	31	6.6	ATLQLAEIK (6); NVAGDVIGTR (2);
50	RecName: Full=ATP synthase subunit gamma,mitochondrial; AltName: Full=F-ATPase gamma subunit; Flags: Precursor [Arabidopsis thaliana]	Q96250.1	NAGDMLDR (1);	100	87	c58751_g1_i12|g.2419506 type:5prime_partial len:330 c58751_g1_i12:1-990(+)	c58751_g1_i12|m.2419506	37	4.6	IGDLDSYEIEGGETK (13);
	Gamma subunit of Mt ATP synthase [Theobroma cacao]	XP_007037567.1	NAGDMLDR (1);	99	88	c58751_g1_i4|g.2419304 type:complete len:325 c58751_g1_i4:205-1179(+)	c58751_g1_i4|g.2419304 type:complete len:325 c58751_g1_i4:205-1179(+)	37	4.6	IGDLDSYEIEGGETK (13); NAGDMLDR (1);
Continued
NCBI Blast result						Guayule transcriptome MASCOT data
	Protein name	Accession	Matched sequence fragment with sequence result	Query cover %	ident %	Protein	Accession	kDa	% coverage	Matched sequence fragment with sequence result
51	vacuolar-type H+-ATPase subunit B2 [Arabidopsis thaliana]	Q9SZN1.1	FVAQGAYDTR (4); GYPGYMYTDLATIYER (3); IALTTAEYLAYECGK (1); QIYPPINVLPSLSR (2); SAIGEGMTR (7); VTLFLNLANDPTIER (6);	100	100	c56173_g1_i3|g.1751790 type:complete len:240 c56173_g1_i3:1-720(+)	c56173_g1_i3|m.1751790	27	17	DFEENGSMER(9); FVAQGAYDTR (4); GYPGYMYTDLATIYER (3); QIYPPINVLPSLSR (2); SAIGEGMTR (7); TLDAFYSR (6);
52	RecName: Full=Clathrin heavy chain 1 [Arabidopsis thaliana]	Q0WNJ6.1	VDSELIYAYAK (2);	100	100	c65037_g1_i10|g.4463512 type:5prime_partial len:663 c65037_g1_i10:3985-1997(-)	c65037_g1_i10|m.4463512	85	5.3	ADDATQFLDVIR (4); LQQFQGAVDAAR (4); VDSELIYAYAK (2);
53	RecName: Full=NADH dehydrogenase [ubiquinone] iron-sulfur protein 3; AltName: Full=NADH dehydrogenase subunit 9 [Arabidopsis thaliana]	Q95748.2	VQTSADEVTR (3); VVSEPIEMTQEFR (5);	100	100	c58037_g1_i3|g.2224926 type:complete len:191 c58037_g1_i3:362-934(+)	c58037_g1_i3|m.2224926	23	12	VQTSADEVTR (3); VVSEPIEMTQEFR (5);
54	RecName: Full=17.6 kDa class I heat shock protein 2;AltName: Full=17.6 kDa heat shock protein 2; Short= AtHsp17.6B [Arabidopsis thaliana]	Q9ZW31.1	AAMENGVLTVTVPK (4); VLQISGER (2);	100	100	c57087_g2_i3|g.1976781 type:complete len:158 c57087_g2_i3:656-183(-)	c57087_g2_i3|m.1976781	18	20	AAMENGVLTVTVPK (4); ETTAIANAR (3); VLQISGER (2);
55	RecName: Full=Monocopper oxidase-like protein SKS2; Flags: Precursor [Arabidopsis thaliana]	Q9FHN6.1		100	100	c59472_g2_i2|g.2618799 type:complete len:592 c59472_g2_i2:388-2163(+)	c59472_g2_i2|m.2618799	65	2.2	ALGMPDGVLINGK (1); ASGGFGSFIINPR (3);
56	RecName: Full=Probable mitochondrial-processing peptidase subunit beta, mitochondrial; AltName: Full=Beta-MPP; AltName: Full=Complex III subunit I; AltName: Full=Core protein I; AltName: Full=Cytochrome b-c1 complex subunit 1, mitochondrial; AltName: Full=Ubiquinol-cytochrome c oxidoreductase core protein 1; Flags: Precursor [Arabidopsis thaliana]	Q42290.2		100	76	c59486_g3_i7|g.2621718 type:complete len:527 c59486_g3_i7:1778-198(-)	c59486_g3_i7|m.2621718	59	7	AVDILSDILQNSK (2); FIFDQDIAIAASGPVK (7); IDAVDAATIKR (1); VNDDDVIR (5);
57	RecName: Full=Probable cysteine protease RD21C; Flags: Precursor [Arabidopsis thaliana]	Q9LT78.1		100	81	c59695_g1_i3|g.2681317 type:5prime_partial len:473 c59695_g1_i3:3-1421(+)	c59695_g1_i3|m.2681317	52	7.4	AVVNQPIAVAIEAGGR (2); NGGIDTEQDYPYTGR (1); VVTIDGYEDVPVNDESSLKK (1);
58	cytochrome f (chloroplast) [Parthenium argentatum]	YP_003330973.1	GGYEITIADASDGR (2); NILVIGPVPGQK (2); SNNTVYNATASGIVSK (7);	99	100	c59810_g7_i2|g.2715332 type:complete len:321 c59810_g7_i2:3574-2612(-)	c59810_g7_i2|m.2715332	35	13	GGYEITIADASDGR (2); NILVIGPVPGQK (2); SNNTVYNATASGIVSK (7);
59	RecName: Full=Cytochrome b559 subunit alpha; AltName: Full=PSII reaction center subunit V [Gossypium barbadense]	A0ZZ52.1	FDSLEQLDEFSR (8); QGIPLITGR (6);	100	100	c59810_g7_i2|g.2715333 type:complete len:84 c59810_g7_i2:978-1229(+)	c59810_g7_i2|m.2715333	9	25	FDSLEQLDEFSR (8); QGIPLITGR (6);
60	RecName: Full=V-type proton ATPase subunit H; Short=V-ATPase subunit H; AltName: Full=Vacuolar H(+)-ATPase subunit H; AltName: Full=Vacuolar proton pump subunit H [Arabidopsis thaliana]	Q9LX65.1	SSFVQADGVK (1);	100	100	c60132_g1_i2|g.2808805 type:complete len:452 c60132_g1_i2:103-1458(+)	c60132_g1_i2|m.2808805	51	8.9	AQLLENDGPSYIR (7); FEENDFQTLR (2); PMDQAELNSDQVLR (1); SSFVQADGVK (1); VLLTILETSSDPR (3);
61	lipoxygenase 2 [Tanacetum cinerariifolium]	R9WS04.1		100	93	c60266_g1_i1|g.2846295 type:complete len:903 c60266_g1_i1:2914-206(-)	c60266_g1_i1|m.2846295	101	11	ATDATNTVIK (9); GFMTLEEAIAQK (1); GMAVEDPTAPHGVK (1); GTSLYGSR (2); LDPEIYGPAESAITK (8); LLLINAGGIIESTFSPGK (3); RPEDALLK (3); SFLLELVSNDLDSK (9); TVLPFYVPADEDFSEIK (1); YTMQINSLAR (8);
62	RecName: Full=Heat shock protein 90-1; Short= AtHSP90.1; Short=AtHsp90-1; AltName: Full=Heat shock protein 81-1; Short=Hsp81-1; AltName: Full= Heat shock protein 83 [Arabidopsis thaliana]	P27323.3	ADLVNNLGTIAR (5); GIVDSEDLPLNISR (6);	100	100	c60732_g1_i2|g.2987839 type:complete len:614 c60732_g1_i2:1696-3537(+)	c60732_g1_i2|m.2987839	70	4.2	ADLVNNLGTIAR (5); GIVDSEDLPLNISR (6);
63	mitochondrial-processing peptidase subunit alpha [Solanum tuberosum]	P29677.1	MVASEDIGR (4);	100	100	c60903_g2_i1|g.3037904 type:complete len:504 c60903_g2_i1:253-1764(+)	c60903_g2_i1|m.3037904	54	14	AIDAVTANDITSIAK (4); ELIAVATSGEVNQVQLNR (5); MVASEDIGR (4); SAVLMNLESR (7); TYVPQMVELLVDSVR (1); YAEPLLSDLPGGATVEEPK (2);
64	RecName: Full=V-type proton ATPase subunit B3; Short=V-ATPase subunit B3; AltName: Full=Vacuolar H(+)-ATPase subunit B isoform 3; AltName: Full=Vacuolar proton pump subunit B3 [Arabidopsis thaliana]	Q9SZN1.1	AVVQVFEGTSGIDNK (5); DFEENGSMER(9); FTTVQFTGEVLK (5); FVAQGAYDTR (4); GYPGYMYTDLATIYER (3); IALTTAEYLAYECGK (1); SAIGEGMTR (7); TYPEEMIQTGISTIDVMNSIAR (2); VTLFLNLANDPTIER (6);	100	100	c61297_g4_i1|g.3161313 type:3prime_partial len:369 c61297_g4_i1:16-1119(+)	c61297_g4_i1|m.3161313	40	33	AVVQVFEGTSGIDNK (5); DFEENGSMER(9); FQEIVNIR (6); FTTVQFTGEVLK (5); GYPGYMYTDLATIYER (3); IALTTAEYLAYECGK (1); QIYPPINVLPSLSR (2); TPVSMDMLGR (2); TVSGVAGPLVILDK (6); TYPEEMIQTGISTIDVMNSIAR (2); VTLFLNLANDPTIER (6);
65	RecName: Full=Glucan endo-1,3-beta-glucosidase 7; AltName: Full=(1->3)-beta-glucan endohydrolase 7; Short=(1->3)-beta-glucanase 7; AltName: Full=Beta-1,3-endoglucanase 7; Short=Beta-1,3-glucanase 7; Flags: Precursor [Arabidopsis thaliana]	Q9M069.2		72	75	c61395_g10_i2|g.3194411 type:complete len:121 c61395_g10_i2:175-537(+)	c61395_g10_i2|m.3194411	13	22	ASVAMNLYYQK (2); SSGIISVTDPSYGDCK (2);
66	RecName: Full=Subtilisin-like protease SBT1.6; AltName: Full=Subtilase subfamily 1 member 6; Short=AtSBT1.6; AltName: Full=Subtilisin-like serine protease 2; Short=At-SLP2; Flags: Precursor [Arabidopsis thaliana]	O49607.1		100	83	c61487_g1_i1|g.3224382 type:5prime_partial len:778 c61487_g1_i1:2493-160(-)	c61487_g1_i1|m.3224382	82	2.6	ASMNGYASGIAK (1); SPQFVGLR (1);
67	RecName: Full=Protein DMP6; Short=AtDMP6 [Arabidopsis thaliana]	Q9FNL3.1		89	73	c61732_g6_i5|g.3303043 type:complete len:580 c61732_g6_i5:73-1812(+)	c61732_g6_i5|m.3303043	63	4.1	LLDDQGNPNR (2); LYEINLNEDDAVTK (4);
	Sodium/calcium exchanger family protein / calcium-binding EF hand family protein isoform 1 [Theobroma cacao]	XP_007021648.1		100	80					LLDDQGNPNR (2); LYEINLNEDDAVTK (4);
68	PDR-type ABC transporter 2, partial [Nicotiana tabacum]	Q5W274.1	GVADFLQEVTSK (6); TTLMDVLAGR (21);	99	73	c64860_g3_i4|g.4395437 type:complete len:1016 c64860_g3_i4:303-3350(+)	c64860_g3_i4|m.4395437	58	4.3	GVADFLQEVTSK (6); TTLMDVLAGR (21);
	RecName: Full=Pleiotropic drug resistance protein 1; AltName: Full=NtPDR1 [Nicotiana tabacum]	Q76CU2.1	GVADFLQEVTSK (6); TTLMDVLAGR (21);	100	100		c61775_g2_i2|m.3317236
69	RecName: Full=Plastid-lipid-associated protein 6, chloroplastic; AltName: Full=Fibrillin-4; AltName: Full=Fibrillin-6; AltName: Full=Harpin-binding protein 1; Short=HrBP1; AltName: Full=Plastoglobulin 30.4; Short=AtPGL30.4; Flags: Precursor [Arabidopsis thaliana]	Q9LW57.1	LLPITLGQVFQR (1); LLSAVSGLNR (1);	100	90	c62059_g3_i3|g.3409242 type:complete len:281 c62059_g3_i3:965-123(-)	c62059_g3_i3|m.3409242	31	23	EIEAAGGAVDLSADIEK (1); GLAASEEDLQK (1); GSGDFDVTYLDSDLR (2); LLPITLGQVFQR (1); LLSAVSGLNR (1);
70	RecName: Full=Allene oxide synthase; AltName: Full=Cytochrome P450 74A2; AltName: Full=Rubber particle protein; Short=RPP [Parthenium argentatum]	Q40778.2	AAFNDVGEQAAFR (12); ANMPPGPFVSSNPK (7); AYFNSNPEETK (8); DFVVLITR(6); DLFTGTYMPSTK (9); FVGDGEALLK (3); GEMLFGYQPFATK (3); LFVIELFR(11); LYDYFQSVATPVMEQAEK (4); NLLFFMLK (1); SFPILFDVSK (8); SVVYESLR (4); SYGDGNVTLEAIEQMPLTK (10); VFDRPEEYVPDR (4); VIVLLDAK (7); VLSYLDPSEPR (11);	100	100	c62186_g1_i3|g.3450689 type:complete len:474 c62186_g1_i3:1699-278(-)	c62186_g1_i3|m.3450689	53	37	AAFNDVGEQAAFR (12); ANMPPGPFVSSNPK (7); AYFNSNPEETK (8); DFVVLITR(6); DLFTGTYMPSTK (9); FVGDGEALLK (3); GEMLFGYQPFATK (3); LFVIELFR(11); LYDYFQSVATPVMEQAEK (4); NLLFFMLK (1); SFPILFDVSK (8); SVVYESLR (4); SYGDGNVTLEAIEQMPLTK (10); VFDRPEEYVPDR (4); VIVLLDAK (7); VLSYLDPSEPR (11);
Continued
NCBI Blast result						Guayule transcriptome MASCOT data
	Protein name	Accession	Matched sequence fragment with sequence result	Query cover %	ident %	Protein	Accession	kDa	% coverage	Matched sequence fragment with sequence result
71	RecName: Full=Cold shock protein 2; Short=AtCSP2; AltName: Full=Cold shock domain-containing protein 2; AltName: Full=Glycine-rich protein 2; Short=AtGRP2 [Arabidopsis thaliana]	Q41188.1		94	68	c62646_g2_i3|g.3608328 type:5prime_partial len:207 c62646_g2_i3:1053-433(-)	c62646_g2_i3|m.3608328	20	17	AADVTGPDEGPVQGSSR (3); SLGDGEAVEYTVETGSDGR (2);
72	RecName: Full=Peroxidase 52; Short=Atperox P52; AltName: Full=ATP49; Flags: Precursor [Arabidopsis thaliana]	Q9FLC0.1		100	88	c62989_g3_i9|g.3727236 type:complete len:323 c62989_g3_i9:414-1382(+)	c62989_g3_i9|m.3727236	35	14	FQAVGLSTR (2); TAGPNVNSVR (2); TPNNFDNNYYGNLISQK (1); VFDAVSSVVR (5);
73	RecName: Full=ATPase 4, plasma membrane-type; AltName: Full=Proton pump 4 [Arabidopsis thaliana]	Q9SU58.2	IDQSALTGESLPVTK (3); MITGDQLAIGK (5);	100	100	c63180_g3_i1|g.3789087 type:5prime_partial len:923 c63180_g3_i1:2-2770(+)	c63180_g3_i1|m.3789087	101	5.7	ADIGIAVADATDAAR (12); GVDADMVVLMAAR (1); IDQSALTGESLPVTK (3); LGDIIAADAR (6); LSQQGAITK (1); MITGDQLAIGK (5);
74	RecName: Full=Tubulin alpha chain [Populus euphratica]	P84549.1	AIFVDLEPTVIDEVR (1); DVNAAVATIK (3);	100	100	c63195_g2_i8|g.3794129 type:5prime_partial len:473 c63195_g2_i8:1601-183(-)	c63195_g2_i8|m.3794129	52	5.3	AIFVDLEPTVIDEVR (1); DVNAAVATIK (3);
75	NADH dehydrogenase [ubiquinone] iron-sulfur protein 1, mitochondrial precursor [Solanum tuberosum]	Q43644.1	VEAAMVNAR (2);	100	100	c63471_g3_i1|g.3891445 type:5prime_partial len:699 c63471_g3_i1:2476-380(-)	c63471_g3_i1|m.3891445	76	3.6	FATEIAGVQDLGMLGR (1); GTETIDVTDAVGSNIR (1); VEAAMVNAR (2);
76	RecName: Full=Myosin-7; AltName: Full=Myosin XI A; Short=AtXIA [Arabidopsis thaliana]	F4I5Q6.1		92	66	c63734_g2_i1|g.3985594 type:5prime_partial len:689 c63734_g2_i1:2-2068(+)	c63734_g2_i1|m.3985594	77	3.5	ISDLESELEEMQSK (1); LAEEQLEEAK (2);
	PREDICTED: myosin-9 [Brassica rapa]	XP_009143957.1		100	41	c63734_g3_i1|g.3985650 type:3prime_partial len:582 c63734_g3_i1:395-2137(+)	c63734_g3_i1|m.3985650	66	4.5	ASELELLLEAER (1); SVELEDIIQNLNSK (1); VSELEAEIEALR (1);
78	RecName: Full=Elongation factor 1-alpha; Short=EF-1-alpha, partial [Pseudotsuga menziesii]	P85915.1	IGGIGTVPVGR (38); VETGVIKPGMVVTFGPSGLTTEVK (4);	100	100	c63904_g3_i2|g.4051516 type:internal len:284 c63904_g3_i2:851-3(-)	c63904_g3_i2|m.4051516	32	15	IGGIGTVPVGR (38); LPLQDVYK (3); VETGVIKPGMVVTFGPSGLTTEVK (4);
79	RecName: Full=V-type proton ATPase catalytic subunit A; Short=V-ATPase subunit A; AltName: Full=V-ATPase 69 kDa subunit; AltName: Full=Vacuolar proton pump subunit alpha [Daucus carota]	P09469.1	DALAETDKITLETAK (2); DMGYNVSMMADSTSR (3); EDDLNEIVQLVGK(3); EVLQREDDLNEIVQLVGK (1); LAADTPLLTGQR (10); LAEMPADSGYPAYLAAR (3); LEGDSATIQVYEETAGLMVNDPVLR (1); SGDVYIPR(4); TTLVANTSNMPVAAR (11);	100	100	c63936_g1_i1|g.4061949 type:complete len:624 c63936_g1_i1:2485-614(-)	c63936_g1_i1|m.4061949	69	20	DALAETDKITLETAK (2); DMGYNVSMMADSTSR (3); EDDLNEIVQLVGK(3); EVLQREDDLNEIVQLVGK (1); LAADTPLLTGQR (10); LAEMPADSGYPAYLAAR (3); LEGDSATIQVYEETAGLMVNDPVLR (1); LNEDLTAGFR (11); LVSQKFEDPAEGEDVLIGK (1); SGDVYIPR(4); TTLVANTSNMPVAAR (11); VSGPVVIADGMAGAAMYELVR (1);
80	RecName: Full=V-type proton ATPase subunit a3; Short=V-ATPase subunit a3; AltName: Full=V-type proton ATPase 95 kDa subunit a isoform 3; Short=V-ATPase 95 kDa isoform a3; AltName: Full=Vacuolar H(+)-ATPase subunit a isoform 3; AltName: Full=Vacuolar proton pump subunit a3; AltName: Full=Vacuolar proton translocating ATPase 95 kDa subunit a isoform 3 [Arabidopsis thaliana]	Q8W4S4.1		100	76	c63951_g9_i2|g.4066280 type:complete len:820 c63951_g9_i2:2783-324(-)	c63951_g9_i2|m.4066280	92	7.6	AGFTPTVK (2); TDSFQTIVDAYGVAK (1); LGDLEAELIEINANSEK (4); LGYIAGLVPK (2); QEQSITEASGK (1); SDISLDDLEVK (42);
81	RecName: Full=Photosystem II 22 kDa protein, chloroplastic; AltName: Full=CP22; AltName: Full=Protein NONPHOTOCHEMICAL QUENCHING 4; AltName: Full=Protein PHOTOSYSTEM II SUBUNIT S; Flags: Precursor [Arabidopsis thaliana]	Q9XF91.1	ANELFVGR(2); VEDGIFGTSGGIGFTK (8);	100	100	c64160_g1_i2|g.4141662 type:complete len:265 c64160_g1_i2:150-944(+)	c64160_g1_i2|m.4141662	28	22	AALGLSEGGPLFGFTK (3); VAMLGFAASLLGEAITGK (2); VEDGIFGTSGGIGFTK (8);
82	RecName: Full=Embryo-specific protein ATS3B; AltName: Full=Protein ARABIDOPSIS THALIANA SEED 3B; Flags: Precursor [Arabidopsis thaliana]	Q6NPM5.1	DQISLAFGDAYGNQVYAPR(3);	100	84	c64357_g2_i1|g.4213845 type:complete len:173 c64357_g2_i1:167-685(+)	c64357_g2_i1|m.4213845	20	17	AAELTTLLESR (12); DQISLAFGDAYGNQVYAPR (3); TGYDGWMPER (1); VDVYPSNTR (3);
83	RecName: Full=ATP synthase subunit beta,mitochondrial; Flags: Precursor [Hevea brasiliensis]	P29685.1	FTQANSEVSALLGR (11); IPSAVGYQPTLATDLGGLQER (7); QISELGIYPAVDPLDSTSR (1); TIAMDGTEGLVR (5); TVLIMELINNVAK (1); VLNTGSPITVPVGR (8);	100	100	c64565_g4_i4|g.4285931 type:3prime_partial len:522 c64565_g4_i4:184-1746(+)	c64565_g4_i4|m.4285931	56	14	FTQANSEVSALLGR (11); IGLFGGAGVGK (11); IPSAVGYQPTLATDLGGLQER (7); QISELGIYPAVDPLDSTSR (1); TIAMDGTEGLVR (5); TVLIMELINNVAK (1); VLNTGSPITVPVGR (8);
84	ATP synthase CF1 beta subunit (chloroplast) [Parthenium argentatum]	YP_003330968.1	AVAMSATDGLTR (6); ESGVINEQNIAESK (3); FVQAGSEVSALLGR (2); IGLFGGAGVGK (11); MPSAVGYQPTLSTEMGSLQER (2); TVLIMELINNIAK (1);	95	99	c64650_g3_i1|g.4317168 type:complete len:495 c64650_g3_i1:357-1841(+)	c64650_g3_i1|m.4317168	54	15	AVAMSATDGLTR (6); ESGVINEQNIAESK (3); FVQAGSEVSALLGR (2); IGLFGGAGVGK (11); MPSAVGYQPTLSTEMGSLQER (2); TVLIMELINNIAK (1);
85	RecName: Full=Pectinesterase inhibitor 7; AltName: Full=Pectin methylesterase inhibitor 7; Short=AtPMEI7; Flags: Precursor [Arabidopsis thaliana]	Q9SB37.1		93	60	c64657_g4_i1|g.4319350 type:complete len:196 c64657_g4_i1:197-784(+)	c64657_g4_i1|m.4319350	21	14	SAIGDCLEEVSDSLDR (3); SQSTQAYLNK (2);
86	ATPase subunit 1 (mitochondrion) [Helianthus annuus]	P18260.1	AAELTTLLESR (12); AVDSLVPIGR (1); ISNFYTNFQVDEIGR (2); TAIAIDTILNQK (10); TGSIVDVPAGK (9); VVDALGVPIDGR (3);	100	100	c64669_g5_i4|g.4323822 type:5prime_partial len:461 c64669_g5_i4:2384-1002(-)	c64669_g5_i4|m.4323822	50	11	AVDSLVPIGR (1); LTEVLKQPQYAPLPIEK (1); TAIAIDTILNQK (10); TGSIVDVPAGK (9); VVDALGVPIDGR (3); VVSVGDGIAR (4);
87	RecName: Full=Protein ASPARTIC PROTEASE IN GUARD CELL 1; Short=AtASPG1; Flags: Precursor [Arabidopsis thaliana]	Q9LS40.1		100	56	c64801_g1_i5|g.4375428 type:internal len:357 c64801_g1_i5:3-1070(+)	c64801_g1_i5|m.4375428	38	6.2	NSVTAPLLR (1); TASTLEFNSVAPR (6);
88	RecName: Full=Heat shock 70 kDa protein BIP1; AltName: Full=Heat shock 70 kDa protein 11; AltName: Full=Heat shock protein 70-11; Short=AtHsp70-11; AltName: Full=Luminal-binding protein 1; Short=AtBP1; Short=BiP1; Flags: Precursor [Arabidopsis thaliana]	Q9LKR3.1	DAGVIAGLNVAR (8); IINEPTAAAIAYGLDK (4); VEIESLFDGVDFSEPLTR (3);	100	100	c64907_g3_i4|g.4413062 type:complete len:517 c64907_g3_i4:1330-2880(+)	c64907_g3_i4|m.4413062	57	5.6	NALETYVYNMK (2); VEIESLFDGVDFSEPLTR (3);
89	RecName: Full=Clathrin heavy chain 1 [Arabidopsis thaliana]	Q0WNJ6.1	VDSELIYAYAK (2);	100	100	c65037_g1_i10|g.4463512 type:5prime_partial len:663 c65037_g1_i10:3985-1997(-)	c65037_g1_i10|m.4463512	75	5.3	ADDATQFLDVIR (4); LQQFQGAVDAAR (4); VDSELIYAYAK (2);
90	RecName: Full=LRR receptor-like serine/threonine-protein kinase RGI2; AltName: Full=Protein RECEPTOR OF RGF1 3; AltName: Full=Protein RGF1 INSENSITIVE 2; AltName: Full=Protein ROOT CLAVATA-HOMOLOG1 1; Flags: Precursor [Arabidopsis thaliana]	C0LGV1.1		91	63	c65132_g4_i3|g.4499287 type:5prime_partial len:569 c65132_g4_i3:1-1707(+)	c65132_g4_i3|m.4499287	63	3.9	SVLNEEISIR (3); TLCVTSNGLSSK (1);
91	RecName: Full=Photosystem II CP43 reaction center protein; AltName: Full=PSII 43 kDa protein; AltName: Full=Protein CP-43; Flags: Precursor [Vitis vinifera]	Q0ZJ24.1	GIDRDFEPVLSMTPLN (1); GPNGLDLSR (2); LGANVGSAQGPTGLGK (5); SPTGEVIFGGETMR (6);	100	100	c65164_g2_i3|g.4510738 type:complete len:474 c65164_g2_i3:1554-133(-)	c65164_g2_i3|m.4510738	52	9.7	GIDRDFEPVLSMTPLN (1); GPNGLDLSR (2); LGANVGSAQGPTGLGK (5); SPTGEVIFGGETMR (6);
92	photosystem II protein D2 (chloroplast) [Atropa belladonna]	Q8S8X8.1	AAEDPEFETFYTK(7); AYDFVSQEIR(7);	100	100	c65164_g4_i2|g.4511170 type:5prime_partial len:299 c65164_g4_i2:1-897(+)	c65164_g4_i2|m.4511170	33	7.7	AAEDPEFETFYTK(7); AYDFVSQEIR(7);
